# Supplementary material for: HCV Infection and Liver Cirrhosis Are Associated with a Less-Favorable Serum Cholesteryl Ester Profile Which Improves through the Successful Treatment of HCV
Source: Biomedicines. 2022 Dec 6;10(12):3152. doi: 10.3390/biomedicines10123152 (PMC9775323; doi:10.3390/biomedicines10123152)
Supplement: Supplementary file 1 [file biomedicines-10-03152-s001.zip]

Archive with 1 entries (1 files):
- biomedicines-2034440-supplementary.pdf
